# Supplementary material for: Peripheral Immune Cell Gene Expression Predicts Survival of Patients with Non-Small Cell Lung Cancer
Source: PLoS One. 2012 Mar 29;7(3):e34392. doi: 10.1371/journal.pone.0034392 (PMC3315526; doi:10.1371/journal.pone.0034392)
Supplement: Table S1 — Demographics and survival data for patients. S = current smoker (n = 15), Q = quit smoking (n = 23 with <1 year before surgery, n = 64 with ≥1 year before surgery), N = never smoker (6), C = Caucasian, AA = African American, M = male, F = female, y = yes, n = no, un = unknown, AD = adenocarcinoma, LSCC = lung squamous cell carcinoma, NSCLC = non-small cell lung cancer, a = alive, d = deceased. (XLS) [file pone.0034392.s002.xls]

## Sheet: Sheet1
PatientID	Smoking	Race	Gender	Age	COPD status	Pack year	Histology	Stage	Adjuvant chemo	Vital status	Survival in days
1386	Q	C	F	45	n	9	AD	1B	y	a	1804
1430	Q	C	F	61	y	94	AD	1A	n	a	1728
1427	Q	C	M	58	n	60	AD	1A	n	a	1730
1445	Q	C	F	56	n	60	AD	2A	un	a	1698
1136	S	C	F	62	y	94	AD	1A	un	a	2155
1227	Q	C	M	64	n	52.5	AD	1A	n	a	2008
1337	S	AA	F	65	n	40	AD	1A	n	a	1856
1491	Q	C	F	66	n	16.5	AD	1B	y	a	1569
1292	Q	C	F	79	n	20	LSCC	1B	n	a	1917
1286	Q	C	M	50	n	34	AD	1A	n	a	1926
1584	Q	C	M	78	n	100	AD	1A	n	a	1329
1560	N	C	F	48	n	0	AD	3A	un	a	1385
1709	Q	C	F	76	y	60	LSCC	3A	y	a	1105
1451	N	C	F	52	n	0	AD	1B	y	a	1678
1196	Q	C	F	75	n	22.5	LSCC	2B	n	a	2064
1590	Q	C	M	71	n	80	AD	3A	n	a	1323
1233	Q	C	M	61	n	90	LSCC	2A	n	a	2000
1444	Q	C	M	73	y	110	AD	3A	y	a	1705
1482	Q	C	M	73	y	40	LSCC	1A	n	a	1588
1489	Q	AA	F	62	y	30	AD	2A	un	a	1573
1592	Q	C	M	50	y	60	LSCC	1B	y	a	1321
1158	S	C	F	59	y	15	AD	1A	n	a	2133
1368	Q	C	F	56	n	45	AD	1A	un	a	1821
1436	Q	AA	M	53	y	54	AD	1A	n	a	1719
1167	S	AA	F	73	n	14.5	AD	1A	n	a	2120
1572	Q	AA	F	77	n	15	AD	1A	n	a	1357
1604	Q	C	F	72	n	1.5	AD	2B	y	a	1295
1340	Q	C	M	66	n	40	AD	1A	n	a	1854
1141	Q	C	F	46	y	31	AD	1B	y	a	2150
1469	Q	C	F	65	y	16	AD	1A	n	a	1611
1369	Q	C	F	73	y	11	AD	1B	n	a	1821
1598	S	C	F	68	y	100	AD	1A	n	a	1306
1287	Q	C	F	52	n	20	AD	1B	y	a	1924
1435	N	C	M	65	n	0	AD	1A	n	a	1721
1561	Q	C	M	60	n	60	LSCC	2A	n	a	1384
1343	Q	C	M	62	n	16	AD	3A	y	a	1853
1214	Q	C	M	61	n	40	LSCC	1B	n	a	2035
1375	Q	C	M	75	y	60	NSCLC	1A	n	a	1813
1455	Q	C	M	73	n	50	LSCC	1A	n	a	1649
1557	Q	C	M	76	y	124	NSCLC	1B	n	a	1392
1473	Q	C	M	56	y	120	AD	1B	y	a	1607
1454	N	C	M	73	n	0	LSCC	2B	un	a	1649
1166	Q	C	F	48	y	35	AD	1B	y	a	2120
1484	Q	C	F	73	n	88	LSCC	3A	n	a	1583
1437	Q	AA	F	73	y	60	LSCC	3A	n	a	1716
1589	S	C	F	57	y	60	AD	2B	y	a	1324
1307	Q	C	M	69	n	100	AD	1A	n	a	1898
1192	S	C	F	57	y	60	LSCC	1B	y	a	2076
1602	Q	C	M	75	un	80	LSCC	1A	n	a	1299
1352	Q	C	F	72	un	40	AD	1B	y	a	1848
1282	Q	C	F	72	n	30	AD	3B	n	a	1933
1471	S	C	M	67	y	110	NSCLC	3A	y	a	1608
1548	Q	C	M	84	n	20	AD	1B	n	d	894
1582	Q	C	M	61	un	35	AD	1B	y	d	661
1431	Q	C	F	64	y	100	AD	1A	n	d	1145
1346	Q	C	F	83	y	12.5	AD	2A	un	d	453
1254	S	C	F	77	y	59	LSCC	1A	n	d	1717
1614	Q	C	M	82	y	68	LSCC	1B	un	d	1139
1373	Q	C	F	57	n	42	AD	1B	un	d	733
1202	Q	C	F	68	y	54	AD	1B	un	d	547
1463	Q	C	F	73	n	45	LSCC	1A	n	d	366
1390	Q	C	M	80	n	1	LSCC	2B	y	d	219
1622	Q	C	F	69	n	53	NSCLC	1A	n	d	527
1400	Q	C	M	80	y	90	LSCC	1A	n	d	1312
1656	Q	C	F	80	y	33	AD	3A	y	d	379
1137	Q	C	M	81	n	180	AD	2B	y	d	1253
1423	S	C	F	76	n	17.5	LSCC	1B	n	d	1417
1643	Q	C	M	67	y	40	AD	3B	y	d	720
1466	S	C	M	73	y	96	LSCC	2B	y	d	1320
1312	Q	C	M	74	y	40	AD	2B	un	d	951
1189	Q	C	M	74	y	80	LSCC	3A	un	d	826
1439	N	C	M	52	n	0	AD	3B	un	d	1196
1143	Q	C	M	76	n	20	AD	1A	n	d	1887
1542	Q	AA	F	59	n	8.5	AD	1A	n	d	351
1681	S	C	M	52	n	70	NSCLC	3B	un	d	609
1178	S	C	F	75	y	25	LSCC	3B	un	d	569
1449	Q	C	F	73	y	120	LSCC	1A	n	d	711
1193	Q	C	F	70	y	18.75	AD	1B	y	d	593
1183	Q	C	M	79	y	35	AD	1A	n	d	1296
1325	Q	C	F	67	y	40	NSCLC	3B	y	d	162
1339	Q	C	F	63	y	40	LSCC	2B	un	d	189
1316	Q	C	F	60	n	90	AD	1B	n	d	1505
1674	Q	C	M	46	un	20	AD	3A	n	d	589
1211	S	C	F	69	n	50	AD	1A	n	d	526
1559	Q	C	F	72	n	60	AD	3A	y	d	505
1311	Q	C	F	75	y	84	AD	1A	n	d	1697
1280	Q	C	F	72	n	25	LSCC	3B	un	d	1002
1647	Q	C	M	69	n	5	LSCC	3B	y	d	717
1175	Q	C	M	68	y	40	AD	1A	n	d	1024
1222	Q	C	M	74	y	76.5	AD	1B	n	d	1163
1154	Q	C	M	77	y	100	AD	3A	un	d	202
1138	Q	C	M	70	y	19	LSCC	3B	y	d	388
1519	Q	AA	M	57	y	45	AD	3A	y	d	303
1408	Q	AA	M	63	n	70	AD	1B	y	a	1768
1433	Q	C	M	64	y	1	AD	1A	un	a	1726
1246	Q	C	F	47	n	42	AD	1B	y	a	1989
1220	Q	C	M	62	n	10	LSCC	1B	un	a	2017
1297	Q	C	F	69	y	40	LSCC	1A	n	a	1912
1407	Q	C	F	87	n	40	LSCC	1A	n	a	1768
1345	Q	C	M	72	y	80	LSCC	1B	n	a	1849
1278	Q	C	M	68	y	40	AD	3B	un	a	1939
1374	N	C	M	83	n	0	AD	1B	n	a	1814
1319	Q	C	F	67	y	188	AD	1B	y	a	1876
1485	Q	C	M	68	n	37	AD	3A	y	d	1581
1417	Q	C	M	57	n	40	LSCC	3A	y	d	582
1394	Q	C	F	75	n	50	LSCC	1A	n	d	1179
1240	Q	C	F	55	y	37	AD	3B	y	d	516
1610	S	C	M	68	n	45	NSCLC	3B	un	d	777
