# Supplementary material for: Peripheral Immune Cell Gene Expression Predicts Survival of Patients with Non-Small Cell Lung Cancer
Source: PLoS One. 2012 Mar 29;7(3):e34392. doi: 10.1371/journal.pone.0034392 (PMC3315526; doi:10.1371/journal.pone.0034392)
Supplement: Table S2 — Enriched annotation categories in the list of genes significantly associated with survival. Results are based on univariate cox proportional hazard model. E = enrichment, Sensitivity shows how many of genes are in the list/how many total known (resulting percentage), FDR = false discovery rate from the DAVID software. HR = hazard ratio, and <1 indicates number of genes with higher expression in patients associated with better survival, while >1 indicates number of genes with higher expression in patients associated with poor survival. All results showed FDR<25% by GSEA analysis. (XLS) [file pone.0034392.s003.xls]

## Sheet: Sheet1
Term	E	Sensitivity	p-value	FDR	HR<1	HR>1
KEGG: hsa03010:Ribosome	2.72	23/80 (28%)	1x10-5	0	23	0
GO:0006414: translational elongation	2.65	24/92 (26%)	2x10-9	0	24	0
KEGG: hsa04110:Cell cycle	2.34	28/113 (24%)	3x10-5	0	7	21
GO:0003735: structural constituent of ribosome	2.27	32/143 (22%)	2x10-5	0	32	0
GO:0000279: M phase	2.18	58/271 (21%)	2x10-8	0	12	46
