# Supplementary material for: Peripheral Immune Cell Gene Expression Predicts Survival of Patients with Non-Small Cell Lung Cancer
Source: PLoS One. 2012 Mar 29;7(3):e34392. doi: 10.1371/journal.pone.0034392 (PMC3315526; doi:10.1371/journal.pone.0034392)
Supplement: Table S3 — Expanded Table 3 showing unique cell-type specific genes. The table shows number of genes in a list of 1704 probes (1450 unique genes) significantly associated with survival. ‘+’ indicates genes with HR>1 (higher expression = worse survival). ‘-’ indicates genes with HR<1 (higher expression = better survival). S = number of significant genes specific to the cell type. NS = number of non-significant genes specific to the cell-type. E = enrichment of the cell-type specific genes among all significant genes. p = right-tail Fisher Exact Test nominal p-values with Bonferroni corrected p-values (24 tests = 8 cell types×3 gene sets) shown in parenthesis. (XLS) [file pone.0034392.s004.xls]

## Sheet: Sheet1
Cell type	S	S(+)	S(-)	NS	E	E(+)	E(-)	p	p(+)	p(-)	Significant cell-type specific Genes
T Cell	23	15	8	33	6.48	8.32	2.87	7x10-10 (2x10-8)	8x10-9 (2x10-7)	0.01 (0.24)	CAMK4 (-), CCNA2 (+), CCNB1 (+), CCNB2 (+), CDC2 (+), CDCA2 (+), CDCA5 (+), DGKA (-), GZMK (-), H2AFX (+), HMMR (+), KIF14 (+), LDLRAP1 (-), LEF1 (-), LEPROTL1 (-), LRRN3 (-), MELK (+), PRC1 (+), TCF7 (-), TOP2A (+), TPX2 (+), UBE2C (+), UBE2S (+)
B Cell	3	2	1	59	0.47	0.76	0.28	0.95 (1)	0.74 (1)	0.97 (1)	TRAM2 (+),UBE2J1(+),WNT10A (-)
NK Cell	1	1	0	11	0.85	2.07	0	0.71 (1)	0.40 (1)	1 (1)	TGFBR1 (+)
Dendritic Cell	5	2	3	41	1.13	1.03	1.2	0.48 (1)	0.58 (1)	0.47 (1)	C5orf20 (-), CBR3 (-), HLA+DQA1 (-), PVRL2 (+), SLC27A3 (+)
Monocyte	7	6	1	45	1.45	2.97	0.34	0.25 (1)	0.02 (0.48)	0.95 (1)	CTSD (+), DFNA5 (-), GPR84 (+), MMP1 (+), PFKFB3 (+), TCIRG1 (+), TncRNA (+)
Neutrophil	2	2	0	31	0.6	1.47	0	0.85 (1)	0.41 (1)	1 (1)	C19orf22 (+), TNFRSF10C (+)
Lymphoid	17	8	9	149	1.06	1.15	0.99	0.47 (1)	0.40 (1)	0.57 (1)	BACH2 (-), BATF (+), BCL11B (-), BHLHB2 (+), CD96 (-), CDT1 (+), CHEK1 (+), ICAM2 (-), LY9 (-), MCM10 (-), NOP5/NOP58 (-), NUSAP1 (+), PASK (-), RACGAP1 (+), RRM2 (+), TNFRSF7 (-), UHRF1 (+)
Myeloid	21	21	0	221	0.88	2.16	0	0.76 (1)	0.002 (0.048)	1 (1)	BCL6 (+), CENTD2 (+), CREB5 (+), CTSZ (+), DOCK5 (+), GLT25D1 (+), GNS (+), HK3 (+), HSPA6 (+), LAMP1 (+), NADK (+), PHCA (+), RHOG (+), SCO2 (+), SLC11A1 (+), SLC25A37 (+), SLC6A6 (+), SNX11 (+), STAB1 (+), STXBP2 (+), TRIM25 (+)
